# Supplementary material for: The Role of Fatty Acid Synthase in the Vascular Smooth Muscle Cell to Foam Cell Transition
Source: Cells. 2024 Apr 9;13(8):658. doi: 10.3390/cells13080658 (PMC11048793; doi:10.3390/cells13080658)
Supplement: Supplementary file 1 [file cells-13-00658-s001.zip]

Archive with 1 entries (1 files):
- cells-2877597-supplementary.pdf
